# Supplementary material for: The genome of a wild Medicago species provides insights into the tolerant mechanisms of legume forage to environmental stress
Source: BMC Biol. 2021 May 6;19:96. doi: 10.1186/s12915-021-01033-0 (PMC8103640; doi:10.1186/s12915-021-01033-0)
Supplement: Supplementary file 2 — Additional file 2: Table S1. Estimation of genome size of M. ruthenica using 17-mer analysis. Table S2. Sequencing data generated from different platforms/strategies. Table S3 The assemblage summary of the M. ruthenica genome Version 0.8 before chromosome anchoring by Hi-C. Table S4. The assemblage summary of the M. ruthenica genome Version 1.0. Table S5. Genome estimation using RNA sequencing data. Table S6. Assessment of the transcript coverage with the transcritome assembly. Table S7. The prediction of repeat elements in the M. ruthenica genome. Table S8. Categories of transposable elements predicted in the M. ruthenica genome. Table S9. General statistics of predicted protein-coding genes in M. ruthenica. Table S10. General statistics of mapping rate to functional database of protein-coding genes. Table S11. General statistics of protein-coding genes of homolog species. Table S12. GO enrichment of unique genes in M. ruthenica. Table S13. General statistics of non-coding RNA of the genome. Table S14. Statistics of synteny blocks within M. ruthenica and M. truncatula, M. ruthenica and T. pratense, M. ruthenica and C. arietinum, and M. ruthenica itself. Table S15. The corresponding relationship of synteny blocks in M. ruthenica with M. truncatula. Table S16. Statistics of TFs in M. ruthenica, M. truncatula and M. sativa. Table S17. Information of FHY3/FAR1 genes in M. ruthenica. Table S18. Information of FHY3/FAR1 genes in M. truncatula. Table S19. The GO enrichments of expanded families. Table S20. The GO enrichments of contracted families. Table S21. The GO enrichments of lost genes in the genome of M. truncatula during domestication. Table S22. The GO enrichments of lost genes in the genome of M. sativa during domestication. Table S23. Statistics of transcriptome libraries. Table S24. TFs responsive to drought in M. ruthenica. Table S25. TFs responsive to drought in M. truncatula. Table S26. Resequencing data of 19 accessions. Table S27. Statistics and annotatio [file 12915_2021_1033_MOESM2_ESM.xlsx]

## Sheet: Table S1
Table S1. Estimation of genome size of M. ruthenica using 17-mer analysis
Sample	K-mer number	K-mer Depth	Genome Size (bp)
M. ruthenica	65799582161	72	913883086

## Sheet: Table S2
Table S2. Sequencing data generated from different platforms/strategies
Platform	Library insert size	Read length (bp)	Raw data	Sequence coverage
			(Gb)	Raw data (×)*
PacBio	20 Kb	-	96.32	105.4
Illumina Hiseq	250 bp	150	37.84	41.41
	350 bp		54.16	59.26
	450 bp		18.38	20.11
	2 Kb		52.31	57.24
	5 Kb		57.62	63.05
	10 Kb		58.38	63.88
	20 Kb		22.75	24.89
10×Genomics	-	150	119.3	130.54
Hi-C	350 bp	150	106.45	116.48
Total	-	-	623.51	682.27
*The estimated genome size is ~914 Mb, and Sequence coverage = Total raw bases/914 Mb.

## Sheet: Table S3
Table S3. The assemblage summary of the M. ruthenica genome Version 0.8 before chromosome anchoring by Hi-C
	Length		Number
	Contig	Scaffold	Contig	Scaffold
		(>100 bp)		(>100 bp)
Total	902933720	907639435	2083	646
Max	3319504	18576574	--	--
Number>=2000	--	--	2070	636
N50*	632045	2168251	487	122
N60	531773	1802705	642	168
N70	445710	1421636	828	225
N80	353782	1057071	1055	298
N90	251522	719410	1355	402
*N50 refers to the size above which half of the total length of the sequence is found.

## Sheet: Table S4
Table S4. The assemblage summary of the M. ruthenica genome Version 1.0
	Length (bp)		Number
	Contig	Scaffold	Contig	Scaffold
		(>100bp)		(>100bp)
Total	902933720	904130213	2152	651
Max	3319504	120346191	--	--
Number>=2000	--	--	2139	638
N50*	612989	99386155	513	5
N60	521462	97718032	673	6
N70	437299	97718032	862	6
N80	347402	97036991	1093	7
N90	247799	90054180	1398	8
*N50 refers to the size above which half of the total length of the sequence is found.

## Sheet: Table S5
Table S5. Genome estimation using RNA sequencing data
Tissues	Number of total reads	Total mapped (%)	Uniquely mapped (%)	Multiple mapped (%)
Roots	47162176	93.3	82.45	10.84
Stems	40555722	91.88	83.75	8.14
Leaves	43142804	94.19	83.02	11.17
Flowers	51375864	93.37	83.4	9.97
Pods	41316726	93.28	73.45	19.83
Mean	44710658	93.2	81.21	11.99

## Sheet: Table S6
Table S6. Assessment of the transcrip coverage with the transcritome assembly
Data-set	Numbers	Total length (bp)	Covered by assembly (%)	With >90% sequence in one scaffold		With >50% sequence in one scaffold
				Numbers	Percent (%)	Numbers	Percent (%)
Length>500 bp	45397	63556563	96.577	39237	86.431	42109	92.757
Length>1000 bp	23007	48099772	96.866	19762	85.896	21320	92.667
Length>2000 bp	9526	28839831	97.344	8079	84.81	8838	92.778
Length>5000 bp	486	3022614	98.971	379	77.984	457	94.033
			6

## Sheet: Table S7
Table S7. The prediction of repeat elements in the M. ruthenica genome
Type	Repeat Size (bp)	Percent (%)
TRF	48969549	5.4
RepeatMasker	488236954	53.79
RepeatProteinMask	14959088	1.65
Total	517126939	56.97
Repeated data were removed in the "Total".

## Sheet: Table S8
Table S8. Categories of transposable elements predicted in the M. ruthenica genome
		Repbase + De novo		TE Proteins		Combined TEs
		Length (bp)	% in Genome	Length (bp)	% in Genome	Length (bp)	% in Genome
DNA transposon	DNA	18530111	2.04157	5831785	0.642522	24361896	2.68409
Retrotransposon	LINE	9166086	1.00988	6649174	0.732579	15815260	1.74246
	SINE	81673	0.008998	0	0	81673	0.008998
	LTR	456545220	50.3003	14149077	1.55889	470694297	51.8592
Other	Other*	2883	0.000318	0	0	2883	0.000318
	Unknown*	5355401	0.590036	0	0	5355401	0.590036
	Total	488236954	53.7919	14959088	1.64813	503196042	55.4401
"Other" refer to the repeats that can be classified by RepeatMasker, but not included by the classes above; "Unknown" refer to the repeats that can’t be classified by RepeatMasker.

## Sheet: Table S9
Table S9. General statistics of predicted protein-coding genes in M. ruthenica
Gene set		Number	Average transcript length (bp)	Average CDS length (bp)	Average exon length (bp)	Average intron length (bp)	Average exons per gene
De novo#	Augustus	60600	2585	1012	276	589	3.67
	GlimmerHMM	100140	7592	654	246	4176	2.66
	SNAP	110916	5182	681	186	1688	3.67
	Genscan	55579	9715	1120	221	2107	5.08
	Geneid	77816	4269	794	205	1206	3.88
Homolog$	Arabidopsis thaliana	58954	1840	845	325	623	2.6
	Phaseolus vulgaris	66707	1838	809	300	607	2.7
	Vigna angularis	39660	3284	1508	443	739	3.4
	Trifolium pratense	50760	2694	1181	401	777	2.95
	Vigna radiata	40123	3307	1411	404	760	3.5
	Glycine max	73057	1881	805	306	660	2.63
	Medicago truncatula	129282	1431	667	296	610	2.25
	Cajanus cajan	41880	3448	1242	389	1005	3.2
	Arachis ipaensis	41863	3122	1287	408	850	3.16
	Cicer arietinum	39043	3338	1400	391	752	3.58
RNA_Seq	Cufflinks	56507	7027	1997	326	982	6.12
	PASA	60821	3286	997	218	642	4.57
EVM		71500	2813	915	264	768	3.47
PASA update		71277	2825	916	265	775	3.46
Final set *		50162	3339.4	1049.91	261.14	758	4.02
# Statistics calculated from the gene set predicted form each method.
$ Statistics calculated from the gene set predicted by homolog proteins from each species.
* Statistics calculated from the Medicago ruthenica genome.

## Sheet: Table S10
Table S10. General statistics of mapping rate to functional database of protein-coding genes
Database		Annotated Number	Annotated Percent (%)
NR		49151	98
Swiss-Prot		31835	63.5
KEGG		36492	72.7
InterPro	All	38252	76.3
	Pfam	35341	70.5
	GO	23019	45.9
Annotated		49176	98
Total		50162	-

[truncated: 22 more sheets: Table S11, Table S12, Table S13, Table S14, Table S15, Table S16, Table S17, Table S18, Table S19, Table S20, Table S21, Table S22, Table S23, Table S24, Table S25, Table S26, Table S27, Table S28, Table S29, Table S30 …]
